# Supplementary material for: Altered NMDAR signaling underlies autistic-like features in mouse models of CDKL5 deficiency disorder
Source: Nat Commun. 2019 Jun 14;10:2655. doi: 10.1038/s41467-019-10689-w (PMC6572855; doi:10.1038/s41467-019-10689-w)
Supplement: Supplementary file 4 — Source Data [file 41467_2019_10689_MOESM4_ESM.xlsx]

## Sheet: Figure 1
A		Test statistic	P-value
	WT	t = 0.1826	0.8585
	Dlx-cKO	t = 0.3102	0.7592
B		Test statistic	P-value
	WT	t = 5.222	<0.0001
	Dlx-cKO	t = 0.9127	0.3709
C		Test statistic	P-value
		U = 105	<0.0001
D		Test statistic	P-value
	Effect of genotype	F = 9.919	0.0035
	Effect of trial	F = 90.03	<0.0001
	Effect of interaction	F = 4.271	<0.0001
E		Test statistic	P-value
		t = 3.549	0.0013
F		Test statistic	P-value
		U = 2	0.0002
G		Test statistic	P-value
		t = 0.3732	0.7116
H		Test statistic	P-value
		t = 0.1684	0.8674
I		Test statistic	P-value
		t = 1.997	0.0553
J		Test statistic	P-value
		t = 2.357	0.0252
K		Test statistic	P-value
		U = 57	0.0061
Note: sample sizes and the statistic tests used are stated in each figure legend

## Sheet: Figure 2
C		Test statistic	P-value
		F = 0.565	0.5861
D		Test statistic	P-value
		F = 5.5477	0.02479
	Nex-cKO vs Dlx-cKO	t = 3.274	0.0209
	WT vs Dlx-cKO	t = 2.21	0.1419
	WT vs Nex-cKO	t = 1.417	0.3673
E		Test statistic	P-value
		F = 7.2248	0.0123
	Nex-cKO vs Dlx-cKO	t = 3.799	0.0092
	WT vs Dlx-cKO	t = 1.660	0.2742
	WT vs Nex-cKO	t = 2.387	0.0861
	WT	t = 2.039	0.0556
	Nex-cKO	t = 2.378	0.0366
	Dlx-cKO	t = 7.628	<0.0001
F		Test statistic	P-value
		F = 0.9322	0.4293
G		Test statistic	P-value
		F = 2.1690	0.1662
H		Test statistic	P-value
		F = 2.1696	0.1668
	WT	t = 1.609	0.1242
	Nex-cKO	t = 3.098	0.0101
	Dlx-cKO	t = 7.3	<0.0001
I		Test statistic	P-value
		F = 1.8636	0.2083
J		Test statistic	P-value
		F = 3.5556	0.06914
K		Test statistic	P-value
		F = 3.3555	0.07812
	WT	t = 2.292	0.0335
	Nex-cKO	t = 0.1672	0.8703
	Dlx-cKO	t = 6.336	<0.0001

## Sheet: Figure 3
B		Test statistic	P-value
		F = 12.8923	0.03427
C		Test statistic	P-value
	Effect of genotype	F = 4.7061	0.09614
	Effect of interaction (genotype X cfd bin)	F = 4.7337	2.293e-10
D		Test statistic	P-value
		F = 0.0287	0.08738
E		Test statistic	P-value
	Effect of genotype	F = 0.0022	0.9648
	Effect of interaction (genotype X cfd bin)	F = 0.5808	0.9209
G		Test statistic	P-value
		F = 0.0202	0.8938
H		Test statistic	P-value
	Effect of genotype	F = 0.0721	0.8015
	Effect of interaction (genotype X cfd bin)	F = 0.0607	1
I		Test statistic	P-value
		F = 2.7340	0.1752
J		Test statistic	P-value
	Effect of genotype	F = 2.4325	0.1939
	Effect of interaction (genotype X cfd bin)	F = 0.2615	0.9994

## Sheet: Figure 4
B		Test statistic	P-value
		t = 0.05532	0.9565
C		Test statistic	P-value
		t = 1.005	0.3281
D		Test statistic	P-value
		t = 2.461	0.0275
E		Test statistic	P-value
		t = 0.01222	0.9904
F		Test statistic	P-value
		U = 24	0.0499

## Sheet: Figure 5
A		Test statistic	P-value
		F = 6.362	0.0022
	WT - saline vs Dlx-cKO - saline	n/a	0.038
	Dlx-cKO - saline vs Dlx-cKO - memantine	n/a	0.0086
B		Test statistic	P-value
		F = 5.597	0.0042
	WT - saline vs Dlx-cKO - saline	n/a	0.0792
	Dlx-cKO - saline vs Dlx-cKO - memantine	n/a	0.0295
C		Test statistic	P-value
		F = 9.717	0.0002
	WT - saline vs Dlx-cKO - saline	n/a	0.0004
	Dlx-cKO - saline vs Dlx-cKO - memantine	n/a	0.0013
D		Test statistic	P-value
		t = 2.186	0.0477

## Sheet: Figure 6
B		Test statistic	P-value
		U = 30	0.8785
C		Test statistic	P-value
		t = 0.2123	0.8349
D		Test statistic	P-value
		t = 0.8393	0.4154
E		Test statistic	P-value
		t = 1.118	0.2822
F		Test statistic	P-value
		t = 2.665	0.0185

## Sheet: Figure 7
A		Test statistic	P-value
		K-W = 14.25	0.0141
	WT - saline vs R59X - saline	n/a	0.0027
	R59X - saline vs R59X - memantine (5 mg/kg)	n/a	>0.9999
	R59X - saline vs R59X - memantine (2.5 mg/kg)	n/a	>0.9999
B		Test statistic	P-value
		K-W = 17.8	0.0005
	WT - saline vs R59X - saline	n/a	0.008
	R59X - saline vs R59X - memantine (5 mg/kg)	n/a	0.0045
C		Test statistic	P-value
		K-W = 17.46	0.0006
	WT - saline vs R59X - saline	n/a	0.0041
	R59X - saline vs R59X - memantine (5 mg/kg)	n/a	0.0036
D		Test statistic	P-value
		K-W = 13.64	0.0034
	WT - saline vs R59X - saline	n/a	0.0006
	R59X - saline vs R59X - memantine (5 mg/kg)	n/a	0.0439
E		Test statistic	P-value
		t = 5.21	0.0002

## Sheet: Supp Fig 2
A		Test statistic	P-value
	3 wk	t = 2.537	0.219225
	4 wk	t = 0.612	0.989726
	5 wk	t = 0.7976	0.989726
	6 wk	t = 0.2659	0.989726
	7 wk	t = 0.6173	0.989726
	8 wk	t = 0.3065	0.989726
	9 wk	t = 0.3959	0.989726
	10 wk	t = 0.9118	0.989726
	11 wk	t = 1.548	0.823212
	12 wk	t = 0.7882	0.989726
	13 wk	t = 1.581	0.823212
	14 wk	t = 0.9864	0.988383
	15 wk	t = 0.9105	0.989726
B		Test statistic	P-value
	Effect of genotype	F = 0.3918	0.5336
	Effect of time	F = 34.48	<0.0001
	Effect of interaction	F = 0.4094	0.8422
C		Test statistic	P-value
		t = 0.3891	0.6998
D		Test statistic	P-value
	Effect of genotype	F = 0.4877	0.4876
	Effect of trial	F = 17.84	<0.0001
	Effect of interaction	F = 1.744	0.0383
	Day 1 - Trial 1	n/a	0.9999
	Day 1 - Trial 2	n/a	0.8965
	Day 1 - Trial 3	n/a	0.9999
	Day 1 - Trial 4	n/a	0.9974
	Day 2 - Trial 1	n/a	0.9999
	Day 2 - Trial 2	n/a	0.9999
	Day 2 - Trial 3	n/a	0.9974
	Day 2 - Trial 4	n/a	0.9998
	Day 3 - Trial 1	n/a	0.9915
	Day 3 - Trial 2	n/a	0.8965
	Day 3 - Trial 3	n/a	0.999
	Day 3 - Trial 4	n/a	0.8052
	Day 4 - Trial 1	n/a	0.9974
	Day 4 - Trial 2	n/a	0.9889
	Day 4 - Trial 3	n/a	0.7552
	Day 4 - Trial 4	n/a	0.4436

## Sheet: Supp Fig 3
A		Test statistic	P-value
First peak		F = 0.0231	0.9772
Second peak		F = 0.9884	0.4068
Peak ratio		F = 3.5621	0.06843
	WT	t = 3.008	0.0072
	Nex-cKO	t = 0.6815	0.5096
	Dlx-cKO	t = 11.6	<0.0001
B		Test statistic	P-value
First peak		F = 0.2914	0.7536
Second peak		F = 2.6020	0.1257
Peak ratio		F = 9.2329	0.006457
	Nex-cKO vs Dlx-cKO	t = 4.290	0.0047
	WT vs Dlx-cKO	t = 2.187	0.1329
	WT vs Nex-cKO	t = 2.418	0.083
	WT	t = 3.115	0.0052
	Nex-cKO	t = 1.189	0.2597
	Dlx-cKO	t = 6.894	<0.0001
C		Test statistic	P-value
First peak		F = 0.0972	0.9083
Second peak		F = 1.1859	0.3461
Peak ratio		F = 2.4276	0.1401
	WT	t = 2.631	0.0165
	Nex-cKO	t = 0.7059	0.4949
	Dlx-cKO	t = 5.659	<0.0001

## Sheet: Supp Fig 4
A		Test statistic	P-value
		F= 0.0341	0.8633
B		Test statistic	P-value
		F = 0.0543	0.8282
C		Test statistic	P-value
		F = 2.4468	0.1938
D		Test statistic	P-value
		F = 0.0136	0.9129
